# Supplementary material for: Human activities and densities shape insecticide resistance distribution and dynamics in the virus-vector Culex pipiens mosquitoes from Morocco
Source: Parasit Vectors. 2024 Feb 19;17:72. doi: 10.1186/s13071-024-06164-1 (PMC10877764; doi:10.1186/s13071-024-06164-1)
Supplement: Supplementary file 1 — Additional file 1: The data used for the analyses are given in two tables: Data 1 for the geographical survey and the selection analyses related to land usages; Data 2 for temporal analyses. [file 13071_2024_6164_MOESM1_ESM.xlsx]

## Sheet: Data 1
Data used for the geographical survey and the selection analyses related to land usages
Region	Pop	Locus	%nat	%agri	%urba	%anthro	fR	R	S		Region: the large region where the samples where collected (Fig. 1 and Tab. 1)
Tanger-Larache	1	Kdr	1.85	0	98.15	98.15	0.183333	11	49		Pop: the population where the sample was collected within the region (numbres in Fig. 1 and Tab. 1)
Tanger-Larache	2	Kdr	0	78.35	21.65	100	0.35	21	39		Locus: the gene or mutation investigated
Tanger-Larache	3	Kdr	17.15	64.57	18.28	82.85	0.232143	13	43		%nat, %agri, %urba,%anthro: land usage percentages, respectively for natural, agricultura, urban and anthopogeneized (=%agri+%urba) lands
Tanger-Larache	4	Kdr	11.37	85.17	3.46	88.63	0.533333	32	28		fR: frequency of the resistance allele of the locus
Tanger-Larache	5	Kdr	23.22	76.78	0	76.78	0.8	24	6		R, S: number of copies of either the resistance or the susceptible allele, resp., of a given locus
Casablanca	1	Kdr	71.43	28.57	0	28.57	0.137931	8	50
Casablanca	2	Kdr	7.88	26.29	65.83	92.12	0.346154	18	34
Casablanca	3	Kdr	0	14.06	85.94	100	0.125	7	49
Casablanca	4	Kdr	0	0	100	100	0.482143	27	29
Casablanca	5	Kdr	33.63	39.2	27.2	66.4	0.315789	12	26
Marrakech	1	Kdr	67	33	0	33	0.0555556	3	51
Marrakech	2	Kdr	29	3.04	67.96	71	0.0666667	4	56
Marrakech	3	Kdr	0	0	100	100	0.351852	19	35
Agadir	1	Kdr	12.36	32.28	55.36	87.64	0.0517241	3	55
Agadir	2	Kdr	12.6	0	87.4	87.4	0.05	3	57
Agadir	3	Kdr	40.68	8.06	51.26	59.32	0.25	9	27
Agadir	4	Kdr	91.52	6.3	2.18	8.48	0.176471	6	28
Agadir	5	Kdr	9.8	80.2	10	90.2	0.383333	23	37
Tanger-Larache	1	G119S	1.85	0	98.15	98.15	0.25	14	42
Tanger-Larache	2	G119S	0	78.35	21.65	100	0.0166667	1	59
Tanger-Larache	3	G119S	17.15	64.57	18.28	82.85	0	0	56
Tanger-Larache	4	G119S	11.37	85.17	3.46	88.63	0.107143	6	50
Tanger-Larache	5	G119S	23.22	76.78	0	76.78	0.166667	10	50
Casablanca	1	G119S	71.43	28.57	0	28.57	0.12963	7	47
Casablanca	2	G119S	7.88	26.29	65.83	92.12	0.0185185	1	53
Casablanca	3	G119S	0	14.06	85.94	100	0.15	9	51
Casablanca	4	G119S	0	0	100	100	0.15	9	51
Casablanca	5	G119S	33.63	39.17	27.2	66.37	0.35	21	39
Marrakech	1	G119S	67	33	0	33	0.12963	7	47
Marrakech	2	G119S	29	3.04	67.96	71	0.0172414	1	57
Marrakech	3	G119S	0	0	100	100	0.516667	31	29
Agadir	1	G119S	12.6	0	87.4	87.4	0.0344828	2	56
Agadir	2	G119S	40.68	8.06	51.26	59.32	0.0517241	3	55
Agadir	3	G119S	12.36	32.28	55.36	87.64	0.383333	23	37
Agadir	4	G119S	91.52	6.3	2.18	8.48	0.282051	11	28
Agadir	5	G119S	9.8	80.2	10	90.2	0.683333	41	19
Tanger-Larache	1	F290V	1.85	0	98.15	98.15	0.25	14	42
Tanger-Larache	2	F290V	0	78.35	21.65	100	0.0833333	5	55
Tanger-Larache	3	F290V	17.15	64.57	18.28	82.85	0	0	56
Tanger-Larache	4	F290V	11.37	85.17	3.46	88.63	0.116667	7	53
Tanger-Larache	5	F290V	23.22	76.78	0	76.78	0.0833333	5	55
Casablanca	1	F290V	71.43	28.57	0	28.57	0.0535714	3	53
Casablanca	2	F290V	7.88	26.29	65.83	92.12	0.160714	9	47
Casablanca	3	F290V	0	14.06	85.94	100	0.26	13	37
Casablanca	4	F290V	0	0	100	100	0.224138	13	45
Casablanca	5	F290V	33.63	39.17	27.2	66.37	0.0666667	4	56
Marrakech	1	F290V	67	33	0	33	0.0166667	1	59
Marrakech	2	F290V	29	3.04	67.96	71	0.05	3	57
Marrakech	3	F290V	0	0	100	100	0.0666667	4	56
Agadir	1	F290V	12.36	32.28	55.36	87.64	0	0	60
Agadir	2	F290V	12.6	0	87.4	87.4	0	0	60
Agadir	3	F290V	40.68	8.06	51.26	59.32	0.0333333	2	58
Agadir	4	F290V	91.52	6.3	2.18	8.48	0.0833333	5	55
Agadir	5	F290V	9.8	80.2	10	90.2	0.116667	7	53
Tanger-Larache	1	Ester	1.85	0	98.15	98.15	0.5	26	26
Tanger-Larache	2	Ester	0	78.35	21.65	100	0.571429	32	24
Tanger-Larache	3	Ester	17.15	64.57	18.28	82.85	0.785714	44	12
Tanger-Larache	4	Ester	11.37	85.17	3.46	88.63	0.653846	34	18
Tanger-Larache	5	Ester	23.22	76.78	0	76.78	0.655172	38	20
Casablanca	1	Ester	71.43	28.57	0	28.57	0.362069	21	37
Casablanca	2	Ester	7.88	26.29	65.83	92.12	0.525	21	19
Casablanca	3	Ester	0	14.06	85.94	100	0.678571	38	18
Casablanca	4	Ester	0	0	100	100	0.205882	7	27
Casablanca	5	Ester	33.63	39.17	27.2	66.37	0.769231	40	12
Marrakech	1	Ester	67	33	0	33	0.844828	49	9
Marrakech	2	Ester	29	3.04	67.96	71	0.907407	49	5
Marrakech	3	Ester	0	0	100	100	0.767857	43	13
Agadir	1	Ester	12.36	32.28	55.36	87.64	0.666667	40	20
Agadir	2	Ester	12.6	0	87.4	87.4	0.95	57	3
Agadir	3	Ester	40.68	8.06	51.26	59.32	0.916667	55	5
Agadir	4	Ester	91.52	6.3	2.18	8.48	0.85	51	9
Agadir	5	Ester	9.8	80.2	10	90.2	0.830189	44	9

## Sheet: Data 2
Data used for temporal analyses.
City	Locus	Date	fR	R	S		City: the city where the samples where collected (Fig. 1 and Tab. 1)
Tanger	kdr	2018	0.345455	38	72		Locus: the gene or mutation investigated
Tanger	kdr	2019	0.183333	11	49		Date: year of collection
Tanger	kdr	2021	0.116667	7	53		fR: frequency of the resistance allele of the locus
Larache	kdr	2018	0.385965	44	70		R, S: number of copies of either the resistance or the susceptible allele, resp., of a given locus
Larache	kdr	2019	0.4	24	36
Larache	kdr	2021	0.433333	26	34
Casablanca	kdr	2018	0.0789474	9	105
Casablanca	kdr	2019	0.206897	12	46
Casablanca	kdr	2020	0.116667	7	53
Casablanca	kdr	2021	0.233333	14	46
Marrakech	kdr	2018	0.103448	12	104
Marrakech	kdr	2019	0.0555556	3	51
Marrakech	kdr	2021	0.166667	10	50
Agadir	kdr	2018	0.305085	36	82
Agadir	kdr	2019	0.25	9	27
Agadir	kdr	2021	0.166667	10	50
Tanger	G119S	2018	0.192982	22	92
Tanger	G119S	2019	0.25	14	42
Tanger	G119S	2021	0.222222	12	42
Larache	G119S	2018	0.241667	29	91
Larache	G119S	2019	0.166667	10	50
Larache	G119S	2021	0.416667	25	35
Casablanca	G119S	2018	0.0833333	10	110
Casablanca	G119S	2019	0.35	21	39
Casablanca	G119S	2020	0.0333333	2	58
Casablanca	G119S	2021	0.0178571	1	55
Marrakech	G119S	2018	0.175	21	99
Marrakech	G119S	2019	0.12963	7	47
Marrakech	G119S	2021	0.133333	8	52
Agadir	G119S	2018	0.146552	17	99
Agadir	G119S	2019	0.0517241	3	55
Agadir	G119S	2021	0.0666667	4	56
Tanger	F290V	2018	0.0344828	4	112
Tanger	F290V	2019	0.0517241	3	55
Tanger	F290V	2021	0.1	6	54
Larache	F290V	2018	0.191667	23	97
Larache	F290V	2019	0.0833333	5	55
Larache	F290V	2021	0.0689655	4	54
Casablanca	F290V	2018	0.0833333	9	99
Casablanca	F290V	2019	0.0666667	4	56
Casablanca	F290V	2020	0.178571	10	46
Casablanca	F290V	2021	0.0714286	4	52
Marrakech	F290V	2018	0.0517241	6	110
Marrakech	F290V	2019	0.0166667	1	59
Marrakech	F290V	2021	0.05	3	57
Agadir	F290V	2018	0.00862069	1	115
Agadir	F290V	2019	0.0333333	2	58
Agadir	F290V	2021	0	0	60
Tanger	Ester	2018	0.330357	37	75
Tanger	Ester	2019	0.5	26	26
Tanger	Ester	2021	0.407407	22	32
Larache	Ester	2018	0.583333	63	45
Larache	Ester	2019	0.655172	38	20
Larache	Ester	2021	0.433333	26	34
Casablanca	Ester	2018	0.737288	87	31
Casablanca	Ester	2019	0.769231	40	12
Casablanca	Ester	2020	0.683333	41	19
Casablanca	Ester	2021	0.416667	25	35
Marrakech	Ester	2018	0.62931	73	43
Marrakech	Ester	2019	0.844828	49	9
Marrakech	Ester	2021	0.633333	38	22
Agadir	Ester	2018	0.491071	55	57
Agadir	Ester	2019	0.916667	55	5
Agadir	Ester	2021	0.583333	35	25
